# Supplementary material for: Cysteine protease of Clonorchis sinensis alleviates DSS-induced colitis in mice
Source: PLoS Negl Trop Dis. 2022 Sep 9;16(9):e0010774. doi: 10.1371/journal.pntd.0010774 (PMC9491586; doi:10.1371/journal.pntd.0010774)
Supplement: S1 Data — (XLSX) [file pntd.0010774.s005.xlsx]

## Sheet: Fig 2A
Daily weight of mice in each group
Water+PBS group	Group No	day0	day1	day2	day3	day4	day5	day6	day7
	1	21.6	22.2	22.8	23.1	23.3	23.5	23.4	23.6
	2	22.4	22.2	22.5	22.3	22.7	22.8	22.9	22.8
	3	22.1	22	22.3	22.3	22.4	22.6	22.7	22.6
	4	21.8	22.2	21.5	22	21.5	22	22.4	22.9
	5	22	23.5	23.9	23.1	23.6	23.2	23.5	23.8
	6	22.3	22.8	22.9	23.4	22.9	23.3	23.4	23.5
	mean	22.0333	22.4833	22.65	22.7	22.7333	22.9	23.05	23.2
	SEM	0.301109	0.567157	0.789303	0.56921	0.739369	0.551362	0.450555	0.493964
Water+rCsCP group	Group No	day0	day1	day2	day3	day4	day5	day6	day7
	1	22.9	22.8	23	23.2	23.6	23.4	23.6	23.8
	2	22.1	22.5	22.7	22.8	22.9	22.8	23.1	23.3
	3	23.2	23	23.3	23.1	23.4	23.5	23.7	23.4
	4	22.1	22.3	22.9	23.1	22.9	23.1	23	23.1
	5	19.8	22.7	22.2	22.8	22.3	22.6	22.4	22.4
	6	21.1	22.6	22.7	22.9	23.3	23.1	23.4	23.1
	mean	21.8667	22.65	22.8	22.9833	23.0667	23.0833	23.2	23.1833
	SEM	1.25007	0.242899	0.368782	0.17224	0.467618	0.343026	0.477493	0.462241
DSS+PBS group	Group No	day0	day1	day2	day3	day4	day5	day6	day7
	1	22.7	22.8	23.1	22.8	22.7	21.4	20	17.4
	2	22	22.2	22.3	22.6	22.1	21.5	20.4	18.7
	3	22	22.4	23.1	22.5	22.4	20.4	20.8	20.7
	4	22	22.2	22.9	23.4	23.2	22.3	21.6	20.1
	5	23.4	23.1	21.9	21.2	22	21.7	21.1	19.6
	6	21.6	22	22.3	21.9	21.7	19.2	19.4	17.5
	mean	22.2833	22.45	22.6	22.4	22.35	21.0833	20.55	19
	SEM	0.652431	0.41833	0.501996	0.761577	0.539444	1.1089	0.789303	1.36821
DSS+rCsCP group	Group No	day0	day1	day2	day3	day4	day5	day6	day7
	1	23	22.5	23.2	24	24.5	23.2	23.4	21.8
	2	21.2	21.9	22.2	22.4	23	22.7	22	20.1
	3	22.6	23.3	22.8	23.1	23.8	23.3	22.8	21.2
	4	23	23.6	23.2	23.5	23.3	23.2	23.2	22.3
	5	22.6	23	23.1	23.5	23.6	23.6	23	21.6
	6	21.9	22.7	22.5	22.2	22.6	22.3	22	20.5
	mean	22.3833	22.8333	22.8333	23.1167	23.4667	23.05	22.7333	21.25
	SEM	0.705455	0.60553	0.413118	0.696898	0.662319	0.467974	0.602218	0.826438
	versus DSS+PBS group	ns	ns	ns	ns	**	**	***	**
DSS+Cs group	Group No	day0	day1	day2	day3	day4	day5	day6	day7
	1	20.8	21.6	21.3	22	21.8	21.3	20.9	20.3
	2	22.1	22.7	23	22.8	22.2	21.2	20.7	18.9
	3	21.7	22.9	22.2	21.8	21.8	21.1	20.1	19.4
	4	21.8	22.5	22.3	22	21.8	21.1	20.1	18.8
	5	21.3	21.6	22	21.8	22.1	22.1	21.7	20.9
	6	19.9	21	21.2	20.8	21.3	20.2	19.2	17.9
	mean	21.2667	22.05	22	21.8667	21.8333	21.1667	20.45	19.3667
	SEM	0.806639	0.755645	0.672309	0.640833	0.314113	0.60553	0.852643	1.0875
	versus DSS+PBS group	*	ns	ns	ns	ns	ns	ns	ns
DSS+CsCA group	Group No	day0	day1	day2	day3	day4	day5	day6	day7
	1	21.4	22.2	22.4	22.3	22.4	22.7	22.2	20.8
	2	22	22.9	24	23.7	23.5	23.2	22.6	20.7
	3	23.5	24.2	24.4	24.5	24.4	24	23.2	21.6
	4	21.7	22.7	23.3	23.2	22.7	23	23.3	23.3
	5	21.8	23.4	23.6	23.7	23.9	24.3	25.1	24.5
	6	21.8	23.2	23.3	23.8	22.9	22.6	21.8	19.7
	mean	22.0333	23.1	23.5	23.5333	23.3	23.3	23.0333	21.7667
	SEM	0.744759	0.681175	0.687023	0.733939	0.766812	0.69857	1.1639	1.79963
	versusDSS+PBS group	ns	ns	*	*	*	**	**	*
DSS+DXM group	Group No	day0	day1	day2	day3	day4	day5	day6	day7
	1	21.6	21.7	22.3	22.2	21.4	19.1	17.6	16.3
	2	22.4	22.6	23.9	23.2	21.1	19.4	18.1	17
	3	21.1	21.9	22.2	22	21.2	21.1	19.1	18
	4	21	21.6	22.5	22.5	22.4	21.6	20.1	18.5
	5	20.8	21.2	21.6	21.3	20.4	19.4	17.6	17
	6	21.8	23.3	23.5	22.9	21.8	21.1	20.1	18.5
	mean	21.45	22.05	22.6667	22.35	21.3833	20.2833	18.7667	17.55
	SEM	0.599166	0.766159	0.864099	0.677495	0.676511	1.09803	1.16905	0.913783
Average daily body weight of mice in each group
Group	day0	day1	day2	day3	day4	day5	day6	day7
Water+PBS group	22.0333	22.4833	22.65	22.7	22.7333	22.9	23.05	23.2
Water+rCsCP group	21.8667	22.65	22.8	22.9833	23.0667	23.0833	23.2	23.1833
DSS+PBS group	22.2833	22.45	22.6	22.4	22.35	21.0833	20.55	19
DSS+rCsCP group	22.3833	22.8333	22.8333	23.1167	23.4667	23.05	22.7333	21.25
DSS+Cs group	21.2667	22.05	22	21.8667	21.8333	21.1667	20.45	19.3667
DSS+CsCA group	22.0333	23.1	23.5	23.5333	23.3	23.3	23.0333	21.7667
DSS+DXM group	21.45	22.05	22.6667	22.35	21.3833	20.2833	18.7667	17.55
The body weight loss of mice in each group for 8 consecutive days (n=6)
Group	day0	day1	day2	day3	day4	day5	day6	day7
Water+PBS group	100.015	102.058	102.814	103.041	103.193	103.949	104.63	105.311
Water+rCsCP group	99.9848	103.567	104.252	105.091	105.472	105.548	106.081	106.005
DSS+PBS group	100.015	100.763	101.436	100.539	100.314	94.629	92.2352	85.2783
DSS+rCsCP group	100.015	102.026	102.026	103.292	104.856	102.994	101.579	94.9508
DSS+Cs group	99.9843	103.667	103.432	102.805	102.648	99.5142	96.1448	91.0516
DSS+CsCA group	100.015	104.857	106.673	106.824	105.765	105.765	104.554	98.8047
DSS+DXM group	100	102.797	105.672	104.196	99.6892	94.561	87.4903	81.8182

## Sheet: Fig 2B
The change of disease activity index (DAI) of each group during the trial period (n=6)
Water+PBS group	Group No	day0	day1	day2	day3	day4	day5	day6	day7
	1	0	0	0	0	0	0	0	0
	2	0	0	0	0	0	0	0	0
	3	0	0	0	0	0	0	0	0
	4	0	1	0	1	0	0	0	0
	5	0	0	0	0	0	0	0	0
	6	0	0	0	0	0	0	0	0
	mean	0	0.166667	0	0.166667	0	0	0	0
	SEM	0	0.408248	0	0.408248	0	0	0	0
Water+rCsCP group	Group No	day0	day1	day2	day3	day4	day5	day6	day7
	1	0	0	0	0	0	0	0	0
	2	0	0	0	0	0	0	0	0
	3	0	0	0	0	0	0	0	0
	4	0	0	0	0	0	0	0	0
	5	0	0	0	0	0	0	0	0
	6	0	0	0	0	0	0	0	0
	mean	0	0	0	0	0	0	0	0
	SEM	0	0	0	0	0	0	0	0
DSS+PBS group	Group No	day0	day1	day2	day3	day4	day5	day6	day7
	1	0	0	0	0	4	6	9	12
	2	0	0	0	2	4	7	10	11
	3	0	0	0	0	2	8	7	8
	4	0	0	4	4	6	6	9	10
	5	0	1	2	4	6	6	8	12
	6	0	4	4	4	4	7	11	12
	mean	0	0.833333	1.66667	2.33333	4.33333	6.66667	9	10.8333
	SEM	0	1.60208	1.96638	1.96638	1.50555	0.816497	1.41421	1.60208
DSS+rCsCP group	Group No	day0	day1	day2	day3	day4	day5	day6	day7
	1	0	0	0	4	4	6	6	6
	2	0	0	0	0	2	6	8	6
	3	0	0	2	0	4	6	6	4
	4	0	0	0	2	4	6	4	5
	5	0	0	0	0	0	2	6	7
	6	0	0	0	4	6	6	6	8
	mean	0	0	0.333333	1.66667	3.33333	5.33333	6	6
	SEM	0	0	0.816497	1.96638	2.06559	1.63299	1.26491	1.41421
	versus DSS+PBS group		ns	ns	ns	ns	ns	**	***
DSS+Cs group	Group No	day0	day1	day2	day3	day4	day5	day6	day7
	1	0	0	0	0	2	4	4	5
	2	0	0	0	4	6	9	8	7
	3	0	0	0	4	6	9	8	11
	4	0	0	0	0	4	7	6	7
	5	0	0	0	0	0	4	6	7
	6	0	0	0	0	2	6	7	9
	mean	0	0	0	1.33333	3.33333	6.5	6.5	7.66667
	SEM	0	0	0	2.06559	2.42212	2.25832	1.51658	2.06559
	versus DSS+PBS group		ns	ns	ns	ns	ns	*	*
DSS+CsCA group	Group No	day0	day1	day2	day3	day4	day5	day6	day7
	1	0	0	0	4	6	6	6	7
	2	0	0	0	4	6	6	6	8
	3	0	0	0	2	6	6	6	8
	4	0	0	0	0	0	4	4	2
	5	0	0	0	2	4	6	6	4
	6	0	0	0	4	2	6	6	8
	mean	0	0	0	2.66667	4	5.66667	5.66667	6.16667
	SEM	0	0	0	1.63299	2.52982	0.816497	0.816497	2.56255
	versusDSS+PBS group		ns	ns	ns	ns	ns	***	**
DSS+DXM group	Group No	day0	day1	day2	day3	day4	day5	day6	day7
	1	0	0	0	2	7	9	10	10
	2	0	0	2	4	8	11	12	12
	3	0	0	0	0	4	4	8	9
	4	0	0	0	4	2	2	7	9
	5	0	0	0	4	7	8	10	12
	6	0	0	0	6	6	7	10	10
	mean	0	0	0.333333	3.33333	5.66667	6.83333	9.5	10.3333
	SEM	0	0	0.745356	1.88562	2.0548	3.02306	1.60728	1.24722

## Sheet: Fig 2C
The macroscopic score of colons in each group (n=6)
Water+PBS group	Group No	Macroscopic score
	1	0
	2	0
	3	0
	4	0
	5	0
	6	0
	mean	0
	SEM	0
Water+rCsCP group	Group No	Macroscopic score
	1	0
	2	0
	3	0
	4	0
	5	0
	6	0
	mean	0
	SEM	0
DSS+PBS group	Group No	Macroscopic score
	1	7
	2	6
	3	5
	4	5
	5	7
	6	6
	mean	6
	SEM	0.894427
DSS+rCsCP group	Group No	Macroscopic score
	1	4
	2	3
	3	4
	4	1
	5	2
	6	3
	mean	2.83333
	SEM	1.16905
	versus DSS+PBS group	***
DSS+Cs group	Group No	Macroscopic score
	1	4
	2	4
	3	3
	4	5
	5	4
	6	5
	mean	4.16667
	SEM	0.752773
	versus DSS+PBS group	**
DSS+CsCA group	Group No	Macroscopic score
	1	3
	2	2
	3	1
	4	2
	5	5
	6	5
	mean	3
	SEM	1.67332
	versus DSS+PBS group	**
DSS+DXM group	Group No	Macroscopic score
	1	7
	2	6
	3	5
	4	8
	5	5
	6	7
	mean	6.33333
	SEM	1.21106
	versus DSS+PBS group	ns

## Sheet: Fig 2E
Average length of colon in each group (n=6)
Water+PBS group	Group No	Colon length (cm)
	1	10.7
	2	9.6
	3	10.6
	4	10.4
	5	10
	6	9.6
	mean	10.15
	SEM	0.488876
Water+rCsCP group	Group No	Colon length (cm)
	1	11.2
	2	10.7
	3	11.4
	4	11.2
	5	10.8
	6	10.3
	mean	10.9333
	SEM	0.408248
DSS+PBS group	Group No	Colon length (cm)
	1	6.2
	2	7.4
	3	5.6
	4	7.3
	5	7.2
	6	6
	mean	6.61667
	SEM	0.775672
DSS+rCsCP group	Group No	Colon length (cm)
	1	9.4
	2	9
	3	9.2
	4	9.2
	5	9
	6	9.5
	mean	9.21667
	SEM	0.204124
	versus DSS+PBS group	***
DSS+Cs group	Group No	Colon length (cm)
	1	7.7
	2	6.5
	3	6.8
	4	6.5
	5	6.5
	6	6.2
	mean	6.7
	SEM	0.525357
	versus DSS+PBS group	ns
DSS+CsCA group	Group No	Colon length (cm)
	1	7.3
	2	7.4
	3	9.5
	4	8.7
	5	7.4
	6	7.7
	mean	8
	SEM	0.898888
	versus DSS+PBS group	*
DSS+DXM group	Group No	Colon length (cm)
	1	6.7
	2	7
	3	7.3
	4	7.5
	5	5.8
	6	7
	mean	6.88333
	SEM	0.598052
	versus DSS+PBS group	ns

## Sheet: Fig 2F
Colonic MPO activity (n=4)
Water+PBS group	Group No	MPO（U/kg）
	1	97.3451
	2	234.513
	3	212.389
	4	247.788
	mean	198.009
	SEM	68.6792
Water+rCsCP group	Group No	MPO（U/kg）
	1	252.212
	2	190.265
	3	230.088
	4	132.743
	mean	201.327
	SEM	52.417
DSS+PBS group	Group No	MPO（U/kg）
	1	451.327
	2	761.062
	3	407.08
	4	721.239
	mean	585.177
	SEM	181.735
DSS+rCsCP group	Group No	MPO（U/kg）
	1	300.885
	2	323.009
	3	146.018
	4	269.912
	mean	259.956
	SEM	79.0188
	versus DSS+PBS group	*
DSS+Cs group	Group No	MPO（U/kg）
	1	482.301
	2	637.168
	3	535.398
	4	367.257
	mean	505.531
	SEM	112.368
	versus DSS+PBS group	ns
DSS+CsCA group	Group No	MPO（U/kg）
	1	230.088
	2	455.752
	3	407.08
	4	305.31
	mean	349.558
	SEM	101.352
	versus DSS+PBS group	ns
DSS+DXM group	Group No	MPO（U/kg）
	1	539.823
	2	331.858
	3	491.15
	4	446.903
	mean	452.434
	SEM	88.8911
	versus DSS+PBS group	ns

## Sheet: Fig 3B
Histopathological scores of colon tissues (n=4)
Water+PBS group	Group No	Histopathological score
	1	0
	2	0
	3	0
	4	0
	mean	0
	SEM	0
Water+rCsCP group	Group No	Histopathological score
	1	0
	2	0
	3	0
	4	0
	mean	0
	SEM	0
DSS+PBS group	Group No
	1	12
	2	12
	3	15
	4	12
	mean	12.75
	SEM	1.5
DSS+rCsCP group	Group No
	1	5
	2	8
	3	4
	4	7
	mean	6
	SEM	1.82574
	versus DSS+PBS group	*
DSS+Cs group	Group No
	1	12
	2	9
	3	15
	4	5
	mean	10.25
	SEM	4.272
	versus DSS+PBS group	ns
DSS+CsCA group	Group No
	1	6
	2	9
	3	11
	4	7
	mean	8.25
	SEM	2.21736
	versus DSS+PBS group	*
DSS+DXM group	Group No
	1	12
	2	12
	3	11
	4	8
	mean	10.75
	SEM	1.89297
	versus DSS+PBS group	ns

## Sheet: Fig 4A
Frequency of Treg cells in splenocytes
Water+PBS group	Group No	Treg (%)
	1	4.81
	2	3.34
	3	3.73
	4	4.23
	mean	4.0275
	SEM	0.636259
DSS+rCsCP group	Group No	Treg (%)
	1	1.69
	2	3.45
	3	3.97
	4	2.24
	mean	2.8375
	SEM	1.0538
DSS+rCsCP group	Group No	Treg (%)
	1	8.76
	2	8.59
	3	3.9
	4	5.11
	mean	6.59
	SEM	2.45869
	versus DSS+PBS group	*
DSS+CsCA group	Group No	Treg (%)
	1	7.3
	2	3.68
	3	2.75
	4	4.9
	mean	4.6575
	SEM	1.96941
	versus DSS+PBS group	ns

## Sheet: Fig 4B
Frequency of Treg cells in mesenteric lymphocytes
Water+PBS group	Group No	Treg (%)
	1	2.7
	2	1.42
	3	2.47
	4	1.67
	mean	2.065
	SEM	0.616252
DSS+rCsCP group	Group No	Treg (%)
	1	1.69
	2	1.4
	3	1.32
	4	1.45
	mean	1.465
	SEM	0.159269
DSS+rCsCP group	Group No	Treg (%)
	1	4.67
	2	3.44
	3	3.01
	4	1.7
	mean	3.205
	SEM	1.22536
	versus DSS+PBS group	*
DSS+CsCA group	Group No	Treg (%)
	1	3.26
	2	2.83
	3	3.59
	4	1.37
	mean	2.7625
	SEM	0.979094
	versus DSS+PBS group	*

## Sheet: Fig 5
The secretion of inflammatory-related cytokines in serum of different treatments mice
Water+PBS group	Group No	IL-1β (pg/ml)	IL-2 (pg/ml)	IL-4 (pg/ml)	IL-10 (pg/ml)	IL-13 (pg/ml)	IL-22 (pg/ml)
	1	1.11	11.24	0.32	1.4	3.01	33.83
	2	0.81	5.38	0.32	1.4	2.89	10.41
	3	1.65	17.92	0.36	2.06	2.1	7.76
	4	0.97	1.42	0.16	2.38	5.4	10.41
	mean	1.135	8.99	0.29	1.81	3.35	15.6025
	SEM	0.364555	7.1913	0.0886942	0.491121	1.42504	12.2157
DSS+rCsCP group	Group No	IL-1β (pg/ml)	IL-2 (pg/ml)	IL-4 (pg/ml)	IL-10 (pg/ml)	IL-13 (pg/ml)	IL-22 (pg/ml)
	1	1.09	50.37	0.08	2.28	2.34	31.26
	2	1.3	71.66	0.16	1.51	1.5	23.51
	3	1.46	69.68	0.2	1.78	2.64	13.05
	4	1.44	30.76	0.12	1.51	2.34	5.12
	mean	1.3225	55.6175	0.14	1.77	2.205	18.235
	SEM	0.170563	19.1533	0.0516398	0.363043	0.490816	11.4944
DSS+rCsCP group	Group No	IL-1β (pg/ml)	IL-2 (pg/ml)	IL-4 (pg/ml)	IL-10 (pg/ml)	IL-13 (pg/ml)	IL-22 (pg/ml)
	1	1.24	1.68	0.44	3.31	6.87	36.4
	2	0.84	8.53	0.36	3.47	6.87	41.5
	3	0.99	18.42	0.38	3.47	5.31	31.26
	4	0.81	5.49	0.3	3.15	11.81	36.4
	mean	0.97	8.53	0.37	3.35	7.715	36.39
	SEM	0.196469	7.16417	0.057735	0.153188	2.82731	4.18048
	versus DSS+PBS group	*	**	**	**	**	*
DSS+CsCA group	Group No	IL-1β (pg/ml)	IL-2 (pg/ml)	IL-4 (pg/ml)	IL-10 (pg/ml)	IL-13 (pg/ml)	IL-22 (pg/ml)
	1	1.31	13.81	2.05	11.49	21.77	357.57
	2	1.68	12.26	1.79	5.87	8.6	323.22
	3	1.82	12.53	1.41	2.49	10.91	189.72
	4	0.62	18.58	0.83	2.28	7.9	120.59
	mean	1.3575	14.295	1.52	5.5325	12.295	247.775
	SEM	0.53668	2.93558	0.52978	4.29889	6.44626	111.495
	versus DSS+PBS group	ns	**	**	ns	*	**

## Sheet: Fig 8A
Activities of GPT/ALT and GOT/AST
Water+PBS group	Group No	GPT/ALT (U/L)	GOT/AST (U/L)
	1	7.75449	17.8249
	2	4.32669	14.7003
	3	9.4478	15.253
	4	5.36123	16.5648
	mean	6.72255	16.0857
	SEM	2.31554	1.39848
Water+rCsCP group	Group No	GPT/ALT (U/L)	GOT/AST (U/L)
	1	8.69281	13.7502
	2	8.10703	20.0565
	3	5.69245	18.2588
	4	7.0579	11.5695
	mean	7.38755	15.9087
	SEM	1.31699	3.92493
	versus Water+PBS group	ns	ns
DSS+PBS group	Group No	GPT/ALT (U/L)	GOT/AST (U/L)
	1	8.98797	17.0303
	2	4.00116	14.2921
	3	6.05204	9.6084
	4	9.28281	12.7943
	mean	7.081	13.4313
	SEM	2.51851	3.09374
	versus Water+PBS group	ns	ns
DSS+rCsCP group	Group No	GPT/ALT (U/L)	GOT/AST (U/L)
	1	4.03173	16.9945
	2	6.07196	8.46343
	3	5.52826	13.5454
	4	9.77521	13.7052
	mean	6.35179	13.1771
	SEM	2.43988	3.52162
	versus Water+PBS group	ns	ns
DSS+Cs group	Group No	GPT/ALT (U/L)	GOT/AST (U/L)
	1	13.1103	18.8676
	2	7.93039	11.0154
	3	5.58839	11.8549
	4	8.46252	22.1933
	mean	8.77291	15.9828
	SEM	3.14963	5.43467
	versus Water+PBS group	ns	ns
DSS+CsCA group	Group No	GPT/ALT (U/L)	GOT/AST (U/L)
	1	9.69155	9.0921
	2	10.6424	13.3868
	3	8.60142	20.3884
	4	4.0813	14.5232
	mean	8.25417	14.3476
	SEM	2.9042	4.65708
	versus Water+PBS group	ns	ns
DSS+DXM group	Group No	GPT/ALT (U/L)	GOT/AST (U/L)
	1	12.4796	13.8202
	2	12.1972	20.3588
	3	3.42159	14.1085
	4	7.74449	12.1294
	mean	8.96072	15.1042
	SEM	4.28246	3.61018
	versus Water+PBS group	ns	ns

[truncated: 4 more sheets: Fig 8B, Fig 8C, Fig 8D, Fig 8E]
